# Supplementary material for: Identification of Proteins Required for Precise Positioning of Apc2 in Dendrites
Source: G3 (Bethesda). 2018 Mar 30;8(5):1841–53. doi: 10.1534/g3.118.200205 (PMC5940173; doi:10.1534/g3.118.200205)
Supplement: Supplementary file 2 [file 1841TableS1.xlsx]

## Sheet: Sheet1
Name	Abbreviation	Alternate Names	Chromosome	VDRC/Bloomington #	CG Idenfication	VAL/GD/KK	Viability
Abelson interacting protein	Abi A	dAbi	2	BL 51455	CG9749	VAL20	viable
Abelson interacting protein	Abi B	dAbi	3	36142	CG9749	GD	sterile
Actin-related protein 1	Arp1	Arp87C	3	BL 32032	CG6174	VAL10	viable
Actin-related protein 2	Arp2	Arp14D	3	BL 27705	CG9901	VAL10	viable
Actin-related protein 2/3 complex, subunit 4	Arpc4 A	Arc-p20	3	BL 41888	CG5972	VAL20	viable
Actin-related protein 2/3 complex, subunit 4	Arpc4 B	Arc-p20	2	BL 42875	CG5972	VAL20	viable
Actin-related protein 3	Arp3	arp66B	3	BL 32921	CG7558	VAL20	viable
Adenomatous polyposis coli	Apc	apc1, dAPC	3	51469	CG1451	GD	sterile
Adenomatous polyposis coli 2	Apc2	dAPC2, E-APC	3	22289	CG6193	GD	viable
Ankyrin 2 All Isoforms	Ank2 A	SP2523, Dank2	2	107238	CG42734	KK	viable
Ankyrin 2	Ank2MI02111	SP2523, Dank2	3	BL 35964	CG42734		viable
Ankyrin 2	Ank2f02001	SP2523, Dank2	3	BL 18502	CG42734		viable
Ankyrin 2	Ank2F00518	SP2523, Dank2	3	Exelixis	CG42734		viable
Ankyrin 2 L Isoform	Ank2 B	SP2523, Dank2	2	107369	CG34416	KK	viable
armadillo	arm A	β-catenin	2	107344	CG11579	KK	viable
ATP synthase, β subunit	ATPsynβ	ATPsyn-β	3	BL 28056	CG11154	VAL10	viable
ATP synthase, subunit D	ATPsynD	ATPsyn-D	2	104353	CG6030	KK	viable
Axin	Axn A		3	7748	CG7926	GD	viable
Axin	Axn B		2	BL 62434	CG7926	VAL20	viable
capulet	capt	CAP	3	21995	CG33979	GD	viable
Cdc42	Cdc42		2	100794	CG12530	KK	viable
diaphanous	dia		2	103914	CG1768	KK	viable
Dynein heavy chain 64C	Dhc64C		3	28054	CG7507	GD	viable
End Binding Protein 1	Eb1	dEB1	3	24451	CG3265	GD	viable
espinas	esn		2	32038	CG12833	GD	viable
Fidgetin	Fign		2	24746	CG3326	GD	viable
frizzled	fz A	Fz1, frz	2	105493	CG17697	KK	viable
frizzled	fz B	Fz1, frz	2	43075	CG17697	GD	viable
frizzled 2	fz2 A	Dfz2, fz-2	3	BL 27568	CG9739	VAL10	viable
frizzled 2	fz2 B	Dfz2, fz-2	2	108998	CG9739	KK	viable
fz F31 first intracellular loop	fz F31	Fz1, frz	3	Adler Lab	CG17697		viable
fz R52 third extracellular loop	fz R52	Fz1, frz	3	Adler Lab	CG17697		viable
frizzled 2 Deficiency	Df (3L) fz2	Dfz2, fz-2	3	BL 6765	CG9739		viable
G protein α o subunit	Gαo A	G-oα47A, Gαo47A	2	110552	CG2204	KK	viable
G protein α o subunit	Gαo B	G-oα47A, Gαo47A	3	19124	CG2204	GD	viable
G protein α o subunit - Constitutively Inactive	Go GDP	G-oα47A, Gαo47A	2	Tomlinson Lab	CG2204		viable
G protein α s subunit	Gαs A	Gsα, G-salpha60A	2	105485	CG2835	KK	viable
G protein α s subunit	Gαs B	Gsα, G-salpha60A	3	24958	CG2835	GD	viable
G protein α s subunit - Constitutively Active	Gs GTP	Gsα, G-salpha60A	3	Tomlinson Lab	CG2835		viable
HECT and RLD domain containing protein 2	Herc2		2	105374	CG11734	KK	viable
Katanin 60	Kat60		3	38368	CG10229	GD	viable
katanin 80	kat80		2	17766	CG13956	GD	viable
katanin p60-like 1	kat-60L1		3	31598	CG1193	GD	viable
Kinesin assiciated protien 3	Kap3	DmKap	2	45400	CG11759	GD	viable
mini spindles	msps	XMAP215, Dis1	3	21982	CG5000	GD	viable
Mitochondrial Rho	Miro	dmiro	2	106683	CG5410	KK	viable
Neuroglian	Nrg	ceb	2	107991	CG1634	KK	viable
pontin	pont	dPon	2	105408	CG4003	KK	viable
Rac1	Rac1	Drac1	2	49246	CG2248	GD	viable
Rac1 Dominant Negative	Rac1N17	Rac1	3	BL 6292	CG2248		viable
Rac1 Constitutively Active	Rac1V12	Rac1	3	BL 6291	CG2248		viable
Reticulon 2	Rtnl2 = Control 1	Trop	2	33320	CG1279	GD	viable
Rho guanine nucleotide exchange factor 3	RhoGEF3		3	31718	CG43976	GD	viable
rhomboid	rho		2	107502	CG1004	KK	sterile
Septin 1	2017-09-01		3	BL 27709	CG1403	VAL10	viable
shaggy	sgg	Zw3,GSK3β	2	101538	CG2621	KK	viable
shaggy	sgg S9E	Zw3,GSK3β	3	BL 6818	CG2621		viable
shaggy	sgg S9A	Zw3,GSK3β	2	BL 5255	CG2621		viable
Spastin	spas		2	33110	CG5977	GD	viable
still life	sif		3	27406	CG34418	GD	viable
stress-sensitive	sesB A	ANT, jive	3	BL 36661	CG16944	VAL20	viable
stress-sensitive	sesB B	ANT, jive	2	48581	CG16944	GD	viable
yellow white	yw = Control		x				viable
α actinin	Actn	fliA, GA17	3	7761	CG4376	GD	viable
γ-Tubulin at 37C	γTub37C = Control 2		3	25271	CG17566	GD	viable
